# Supplementary material for: Poly[dimethyl­ammonium [tris­(μ2-formato-κ2 O:O′)cadmate(II)]]
Source: Acta Crystallogr Sect E Struct Rep Online. 2010 Nov 20;66(Pt 12):m1599. doi: 10.1107/S1600536810046830 (PMC3011599; doi:10.1107/S1600536810046830)
Supplement: Supplementary file 1 [file e-66-m1599-sup1.cif]

##############################################################################
###                                                                        ###
###        Electronic paper (Acta Crystallographica Section E)             ###
###                                                                        ###
##############################################################################
#                                                                            #
# This CIF contains the data in a paper accepted for publication in Acta     #
# Crystallographica Section E. It conforms to the requirements of Notes      #
# for Authors for Section E, and has been peer reviewed under the auspices   #
# of the IUCr Commission on Journals.                                        #
#                                                                            #
# Full details of the Crystallographic Information File format               #
# are given in the paper "The Crystallographic Information File (CIF):       #
# a New Standard Archive File for Crystallography" by S. R. Hall, F. H.      #
# Allen and I. D. Brown [Acta Cryst. (1991), A47, 655-685].                  #
#                                                                            #
# The current version of the core CIF dictionary is obtainable from          #
# ftp://ftp.iucr.org/pub/cif_core.dic. The current version number is 2.4.    #
#                                                                            #
# Software is freely available for graphical display of the structure(s) in  #
# this CIF.  For information consult the CIF home page http://www.iucr.org/  #
# cif/home.html                                                              #
#                                                                            #
# This file may be used for bona fide research purposes within the           #
# scientific community so long as proper attribution is given to the journal # 
# article from which it was obtained.                                        #
#                                                                            #
##############################################################################
                                             
data_global
_audit_creation_method     SHELXL-97
_journal_date_recd_electronic     2010-11-09
_journal_date_accepted     2010-11-12
_journal_name_full     'Acta Crystallographica, Section E'
_journal_year     2010
_journal_volume     66
_journal_issue     12
_journal_page_first     m1599
_journal_page_last     m1599
_journal_paper_category     QM
_journal_coeditor_code     HG2747
_publ_contact_author
;
     Dr. Seik Weng Ng
     Department of Chemistry
     University of Malaya
     50603 Kuala Lumpur
     Malaysia
;
_publ_contact_author_email     seikweng@um.edu.my
_publ_contact_author_fax     '03 7967 4193'
_publ_contact_author_phone     '03 7967 6778'
_publ_section_title
;
Poly[dimethylammonium [tris(\m~2~-formato-\k^2^<i>O</i>:<i>O</i>')cadmate(II)]]
;
loop_
    _publ_author_name
    _publ_author_address
    'Gao, Shan'
;
     College of Chemistry and Materials Science
     Heilongjiang University
     Harbin 150080
     People's Republic of China
;
    'Ng, Seik Weng'
;
     Department of Chemistry
     University of Malaya
     50603 Kuala Lumpur
     Malaysia
;
_publ_section_synopsis     .
data_I
_audit_creation_method     SHELXL-97
_chemical_name_systematic
;
Poly[dimethylammonium [tris(\m~2~-formato-\k^2^<i>O</i>:<i>O</i>')cadmate(II)]]
;
_chemical_name_common     ?
_chemical_formula_moiety     'C2 H8 N , Cd (O2 C H)3 '
_chemical_formula_sum     'C5 H11 Cd N O6'
_chemical_formula_iupac     '(C2 H8 N) [Cd (C H O2)3]'
_chemical_formula_weight     293.55
_chemical_melting_point     ?
_symmetry_cell_setting     trigonal
_symmetry_space_group_name_H-M     R-3c
_symmetry_space_group_name_Hall     '-R 3 2" c'
loop_
    _symmetry_equiv_pos_as_xyz
    'x, y, z'
    '-y, x-y, z'
    'y, x, -z+1/2'
    '-x+y, -x, z'
    '-x, -x+y, -z+1/2'
    'x-y, -y, -z+1/2'
    'x+2/3, y+1/3, z+1/3'
    '-y+2/3, x-y+1/3, z+1/3'
    'y+2/3, x+1/3, -z+5/6'
    '-x+y+2/3, -x+1/3, z+1/3'
    '-x+2/3, -x+y+1/3, -z+5/6'
    'x-y+2/3, -y+1/3, -z+5/6'
    'x+1/3, y+2/3, z+2/3'
    '-y+1/3, x-y+2/3, z+2/3'
    'y+1/3, x+2/3, -z+7/6'
    '-x+y+1/3, -x+2/3, z+2/3'
    '-x+1/3, -x+y+2/3, -z+7/6'
    'x-y+1/3, -y+2/3, -z+7/6'
    '-x, -y, -z'
    'y, -x+y, -z'
    '-y, -x, z-1/2'
    'x-y, x, -z'
    'x, x-y, z-1/2'
    '-x+y, y, z-1/2'
    '-x+2/3, -y+1/3, -z+1/3'
    'y+2/3, -x+y+1/3, -z+1/3'
    '-y+2/3, -x+1/3, z-1/6'
    'x-y+2/3, x+1/3, -z+1/3'
    'x+2/3, x-y+1/3, z-1/6'
    '-x+y+2/3, y+1/3, z-1/6'
    '-x+1/3, -y+2/3, -z+2/3'
    'y+1/3, -x+y+2/3, -z+2/3'
    '-y+1/3, -x+2/3, z+1/6'
    'x-y+1/3, x+2/3, -z+2/3'
    'x+1/3, x-y+2/3, z+1/6'
    '-x+y+1/3, y+2/3, z+1/6'
_cell_length_a     8.5121(4)
_cell_length_b     8.5121
_cell_length_c     23.0022(9)
_cell_angle_alpha     90.00
_cell_angle_beta     90.00
_cell_angle_gamma     120.00
_cell_volume     1443.36(9)
_cell_formula_units_Z     6
_cell_measurement_reflns_used     3921
_cell_measurement_theta_min     3.3
_cell_measurement_theta_max     37.5
_cell_measurement_temperature     293(2)
_exptl_crystal_description     Prism
_exptl_crystal_colour     Colorless
_exptl_crystal_size_max     0.22
_exptl_crystal_size_mid     0.19
_exptl_crystal_size_min     0.15
_exptl_crystal_density_diffrn     2.026
_exptl_crystal_density_meas     ?
_exptl_crystal_density_method     'not measured'
_exptl_crystal_F_000     864
_exptl_absorpt_coefficient_mu     2.269
_exptl_absorpt_correction_type     multi-scan
_exptl_absorpt_process_details     '(ABSCOR; Higashi, 1995)'
_exptl_absorpt_correction_T_min     0.6351
_exptl_absorpt_correction_T_max     0.7271
_diffrn_ambient_temperature     293(2)
_diffrn_radiation_type     MoK\a
_diffrn_radiation_wavelength     0.71073
_diffrn_radiation_source     'fine-focus sealed tube'
_diffrn_radiation_monochromator     graphite
_diffrn_measurement_device_type     'Rigaku R-AXIS RAPID'
_diffrn_measurement_method     '\w scans'
_diffrn_detector_area_resol_mean     '10.000'
_diffrn_reflns_number     4250
_diffrn_reflns_av_R_equivalents     0.0240
_diffrn_reflns_av_sigmaI/netI     0.0114
_diffrn_reflns_theta_min     3.28
_diffrn_reflns_theta_max     27.45
_diffrn_reflns_theta_full     27.45
_diffrn_measured_fraction_theta_max     1.000
_diffrn_measured_fraction_theta_full     1.000
_diffrn_reflns_limit_h_min     -11
_diffrn_reflns_limit_h_max     11
_diffrn_reflns_limit_k_min     -11
_diffrn_reflns_limit_k_max     9
_diffrn_reflns_limit_l_min     -29
_diffrn_reflns_limit_l_max     29
_diffrn_standards_number     0
_diffrn_standards_interval_count     0
_diffrn_standards_interval_time     0
_diffrn_standards_decay_%     0
_reflns_number_total     370
_reflns_number_gt     352
_reflns_threshold_expression     I>2\s(I)
_refine_ls_structure_factor_coef     Fsqd
_refine_ls_matrix_type     full
_refine_ls_R_factor_all     0.0222
_refine_ls_R_factor_gt     0.0217
_refine_ls_wR_factor_gt     0.0542
_refine_ls_wR_factor_ref     0.0547
_refine_ls_goodness_of_fit_ref     1.090
_refine_ls_restrained_S_all     1.104
_refine_ls_number_reflns     370
_refine_ls_number_parameters     33
_refine_ls_number_restraints     9
_refine_ls_hydrogen_treatment     constr
_refine_ls_weighting_scheme     calc
_refine_ls_weighting_details
         'calc w=1/[\s^2^(Fo^2^)+(0.0419P)^2^+0.5666P] where P=(Fo^2^+2Fc^2^)/3'
_atom_sites_solution_hydrogens     geom
_atom_sites_solution_primary     direct
_atom_sites_solution_secondary     difmap
_refine_ls_shift/su_max     0.001
_refine_ls_shift/su_mean     0.001
_refine_diff_density_max     0.732
_refine_diff_density_min     -0.362
_refine_ls_extinction_method     none
_refine_ls_extinction_coef     ?
loop_
    _atom_type_symbol
    _atom_type_description
    _atom_type_scat_dispersion_real
    _atom_type_scat_dispersion_imag
    _atom_type_scat_source
    'C' 'C' 0.0033 0.0016
                         'International Tables Vol C Tables 4.2.6.8 and 6.1.1.4'
    'H' 'H' 0.0000 0.0000
                         'International Tables Vol C Tables 4.2.6.8 and 6.1.1.4'
    'N' 'N' 0.0061 0.0033
                         'International Tables Vol C Tables 4.2.6.8 and 6.1.1.4'
    'O' 'O' 0.0106 0.0060
                         'International Tables Vol C Tables 4.2.6.8 and 6.1.1.4'
    'Cd' 'Cd' -0.8075 1.2024
                         'International Tables Vol C Tables 4.2.6.8 and 6.1.1.4'
_computing_data_collection     'RAPID-AUTO (Rigaku, 1998)'
_computing_cell_refinement     'RAPID-AUTO (Rigaku, 1998'
_computing_data_reduction     'CrystalStructure (Rigaku/MSC, 2002)'
_computing_structure_solution     'SHELXS97 (Sheldrick, 2008)'
_computing_structure_refinement     'SHELXL97 (Sheldrick, 2008)'
_computing_molecular_graphics     'X-Seed (Barbour, 2001)'
_computing_publication_material     'publCIF (Westrip, 2010)'
loop_
    _atom_site_type_symbol
    _atom_site_label
    _atom_site_fract_x
    _atom_site_fract_y
    _atom_site_fract_z
    _atom_site_U_iso_or_equiv
    _atom_site_adp_type
    _atom_site_calc_flag
    _atom_site_refinement_flags
    _atom_site_occupancy
    _atom_site_disorder_assembly
    _atom_site_disorder_group
    Cd Cd1 0.0000 0.0000 0.0000 0.02669(17) Uani d S 1 . .
    O O1 0.23112(15) 0.21016(15) 0.05612(5) 0.0452(3) Uani d . 1 . .
    C C1 0.2265(2) 0.3333 0.0833 0.0328(4) Uani d S 1 . .
    H H1A 0.1173 0.3333 0.0833 0.039 Uiso calc SR 1 . .
    N N1 0.578(6) 0.252(5) 0.0797(17) 0.040(4) Uani d PDU 0.167 A -1
    H H1B 0.5788 0.1489 0.0798 0.048 Uiso calc PR 0.167 A -1
    H H1 0.4646 0.2277 0.0792 0.048 Uiso calc PR 0.167 A -1
    C C2 0.680(5) 0.365(4) 0.0282(14) 0.041(4) Uiso d PD 0.167 A -1
    H H2A 0.6061 0.3181 -0.0061 0.062 Uiso calc PR 0.167 A -1
    H H2B 0.7899 0.3619 0.0232 0.062 Uiso calc PR 0.167 A -1
    H H2C 0.7079 0.4881 0.0344 0.062 Uiso calc PR 0.167 A -1
    C C3 0.676(7) 0.364(4) 0.1320(15) 0.041(4) Uiso d PD 0.167 A -1
    H H3A 0.6210 0.2961 0.1667 0.062 Uiso calc PR 0.167 A -1
    H H3B 0.6687 0.4732 0.1322 0.062 Uiso calc PR 0.167 A -1
    H H3C 0.8010 0.3952 0.1306 0.062 Uiso calc PR 0.167 A -1
loop_
    _atom_site_aniso_label
    _atom_site_aniso_U_11
    _atom_site_aniso_U_22
    _atom_site_aniso_U_33
    _atom_site_aniso_U_12
    _atom_site_aniso_U_13
    _atom_site_aniso_U_23
    Cd1 0.02630(19) 0.02630(19) 0.0275(2) 0.01315(10) 0.000 0.000
    O1 0.0397(6) 0.0420(6) 0.0554(7) 0.0215(5) -0.0121(5) -0.0206(5)
    C1 0.0301(8) 0.0326(11) 0.0367(10) 0.0163(5) -0.0006(4) -0.0011(8)
    N1 0.040(8) 0.028(6) 0.055(8) 0.019(4) -0.006(7) 0.002(7)
loop_
    _geom_bond_atom_site_label_1
    _geom_bond_atom_site_label_2
    _geom_bond_site_symmetry_2
    _geom_bond_distance
    _geom_bond_publ_flag
    Cd1 O1 19 2.2841(10) ?
    Cd1 O1 . 2.2841(10) ?
    Cd1 O1 20 2.2841(10) ?
    Cd1 O1 22 2.2841(10) ?
    Cd1 O1 4 2.2841(10) ?
    Cd1 O1 2 2.2841(10) ?
    O1 C1 . 1.2384(14) ?
    C1 O1 18_554 1.2383(14) ?
    C1 H1A . 0.9300 ?
    N1 C2 . 1.499(10) ?
    N1 C3 . 1.505(10) ?
    N1 H1B . 0.8800 ?
    N1 H1 . 0.8800 ?
    C2 H2A . 0.9600 ?
    C2 H2B . 0.9600 ?
    C2 H2C . 0.9600 ?
    C3 H3A . 0.9600 ?
    C3 H3B . 0.9600 ?
    C3 H3C . 0.9600 ?
loop_
    _geom_angle_atom_site_label_1
    _geom_angle_atom_site_label_2
    _geom_angle_atom_site_label_3
    _geom_angle_site_symmetry_1
    _geom_angle_site_symmetry_3
    _geom_angle
    _geom_angle_publ_flag
    O1 Cd1 O1 19 . 180.00(5) ?
    O1 Cd1 O1 19 20 91.20(4) ?
    O1 Cd1 O1 . 20 88.80(4) ?
    O1 Cd1 O1 19 22 91.20(4) ?
    O1 Cd1 O1 . 22 88.80(4) ?
    O1 Cd1 O1 20 22 91.20(4) ?
    O1 Cd1 O1 19 4 88.80(4) ?
    O1 Cd1 O1 . 4 91.20(4) ?
    O1 Cd1 O1 20 4 88.80(4) ?
    O1 Cd1 O1 22 4 180.00(7) ?
    O1 Cd1 O1 19 2 88.80(4) ?
    O1 Cd1 O1 . 2 91.20(4) ?
    O1 Cd1 O1 20 2 180.00(5) ?
    O1 Cd1 O1 22 2 88.80(4) ?
    O1 Cd1 O1 4 2 91.20(4) ?
    C1 O1 Cd1 . . 124.71(11) ?
    O1 C1 O1 18_554 . 125.90(19) ?
    O1 C1 H1A 18_554 . 117.1 ?
    O1 C1 H1A . . 117.1 ?
    C2 N1 C3 . . 105.3(8) ?
    C2 N1 H1B . . 110.7 ?
    C3 N1 H1B . . 110.7 ?
    C2 N1 H1 . . 110.7 ?
    C3 N1 H1 . . 110.7 ?
    H1B N1 H1 . . 108.8 ?
    N1 C2 H2A . . 109.5 ?
    N1 C2 H2B . . 109.5 ?
    H2A C2 H2B . . 109.5 ?
    N1 C2 H2C . . 109.5 ?
    H2A C2 H2C . . 109.5 ?
    H2B C2 H2C . . 109.5 ?
    N1 C3 H3A . . 109.5 ?
    N1 C3 H3B . . 109.5 ?
    H3A C3 H3B . . 109.5 ?
    N1 C3 H3C . . 109.5 ?
    H3A C3 H3C . . 109.5 ?
    H3B C3 H3C . . 109.5 ?
loop_
    _geom_torsion_atom_site_label_1
    _geom_torsion_atom_site_label_2
    _geom_torsion_atom_site_label_3
    _geom_torsion_atom_site_label_4
    _geom_torsion_site_symmetry_1
    _geom_torsion_site_symmetry_2
    _geom_torsion_site_symmetry_3
    _geom_torsion_site_symmetry_4
    _geom_torsion
    _geom_torsion_publ_flag
    O1 Cd1 O1 C1 20 . . . 151.34(11) ?
    O1 Cd1 O1 C1 22 . . . 60.11(7) ?
    O1 Cd1 O1 C1 4 . . . -119.89(7) ?
    O1 Cd1 O1 C1 2 . . . -28.66(11) ?
    Cd1 O1 C1 O1 . . . 18_554 -174.40(11) ?
loop_
    _geom_hbond_atom_site_label_D
    _geom_hbond_atom_site_label_H
    _geom_hbond_atom_site_label_A
    _geom_hbond_site_symmetry_A
    _geom_hbond_distance_DH
    _geom_hbond_distance_HA
    _geom_hbond_distance_DA
    _geom_hbond_angle_DHA
    N1 H1 O1 . 0.88 1.99 2.84(7) 163.3
