# Supplementary material for: Poly[dimethyl­ammonium [tris­(μ2-formato-κ2 O:O′)cadmate(II)]]
Source: Acta Crystallogr Sect E Struct Rep Online. 2010 Nov 20;66(Pt 12):m1599. doi: 10.1107/S1600536810046830 (PMC3011599; doi:10.1107/S1600536810046830)
Supplement: Supplementary file 2 [file e-66-m1599-Isup2.hkl]

# 
# h,k,l, Fc-squared, Fo-squared, sigma(Fo-squared) and status flag 
# 
data_I
_shelx_title '  R-3c' 
_shelx_refln_list_code          4 
_shelx_F_calc_maximum      300.25 
_exptl_crystal_F_000       864.00 
_reflns_d_resolution_high  0.7710 
 
loop_ 
 _symmetry_equiv_pos_as_xyz 
 'x, y, z' 
 '-y, x-y, z' 
 'y, x, -z+1/2' 
 '-x+y, -x, z' 
 '-x, -x+y, -z+1/2' 
 'x-y, -y, -z+1/2' 
 'x+2/3, y+1/3, z+1/3' 
 '-y+2/3, x-y+1/3, z+1/3' 
 'y+2/3, x+1/3, -z+5/6' 
 '-x+y+2/3, -x+1/3, z+1/3' 
 '-x+2/3, -x+y+1/3, -z+5/6' 
 'x-y+2/3, -y+1/3, -z+5/6' 
 'x+1/3, y+2/3, z+2/3' 
 '-y+1/3, x-y+2/3, z+2/3' 
 'y+1/3, x+2/3, -z+7/6' 
 '-x+y+1/3, -x+2/3, z+2/3' 
 '-x+1/3, -x+y+2/3, -z+7/6' 
 'x-y+1/3, -y+2/3, -z+7/6' 
 '-x, -y, -z' 
 'y, -x+y, -z' 
 '-y, -x, z-1/2' 
 'x-y, x, -z' 
 'x, x-y, z-1/2' 
 '-x+y, y, z-1/2' 
 '-x+2/3, -y+1/3, -z+1/3' 
 'y+2/3, -x+y+1/3, -z+1/3' 
 '-y+2/3, -x+1/3, z-1/6' 
 'x-y+2/3, x+1/3, -z+1/3' 
 'x+2/3, x-y+1/3, z-1/6' 
 '-x+y+2/3, y+1/3, z-1/6' 
 '-x+1/3, -y+2/3, -z+2/3' 
 'y+1/3, -x+y+2/3, -z+2/3' 
 '-y+1/3, -x+2/3, z+1/6' 
 'x-y+1/3, x+2/3, -z+2/3' 
 'x+1/3, x-y+2/3, z+1/6' 
 '-x+y+1/3, y+2/3, z+1/6' 
 
_cell_length_a     8.5121 
_cell_length_b     8.5121 
_cell_length_c    23.0022 
_cell_angle_alpha  90.000 
_cell_angle_beta   90.000 
_cell_angle_gamma 120.000 
 
_shelx_F_squared_multiplier     1.000 
 
loop_ 
 _refln_index_h 
 _refln_index_k 
 _refln_index_l 
 _refln_F_squared_calc 
 _refln_F_squared_meas 
 _refln_F_squared_sigma 
 _refln_observed_status 
  -1   2   0    70390.43    72711.38   1036.28 o 
   0   3   0    60537.20    66025.39    869.80 o 
  -2   4   0    40702.08    43057.15    557.00 o 
  -1   5   0    48038.60    51643.61    453.32 o 
  -3   6   0     9149.25     8214.51    108.47 o 
   0   6   0    13942.25    13308.77    140.52 o 
  -2   7   0    12586.36    12170.47     89.52 o 
  -4   8   0    12078.35    11556.42    118.81 o 
  -1   8   0     5325.29     5278.88     41.97 o 
  -3   9   0     6445.65     6326.94     53.74 o 
   0   9   0     7568.25     7606.19     93.92 o 
  -5  10   0     5142.51     4974.36     61.39 o 
  -2  10   0     2895.74     3009.72     32.99 o 
  -2   3   1     4359.73     4143.38     23.74 o 
  -1   4   1      303.62      299.31      3.26 o 
  -3   5   1      251.55      235.35      3.51 o 
  -5   6   1      559.89      526.47      7.69 o 
  -2   6   1      482.11      498.05      5.87 o 
  -4   7   1       65.96       67.30      2.59 o 
  -1   7   1      453.73      443.31      7.08 o 
  -6   8   1      681.32      704.37     10.68 o 
  -3   8   1      288.89      285.08      6.13 o 
  -8   9   1      173.02      186.55      7.19 o 
  -5   9   1      200.76      198.45      5.76 o 
  -2   9   1       41.92       45.35      5.71 o 
  -7  10   1        2.93        8.89      4.24 o 
  -4  10   1        0.74        1.56      4.02 o 
  -1  10   1       84.47       84.99      8.17 o 
  -6  11   1        0.20        3.69      4.25 o 
   0   1   2    74740.99    74252.29    970.64 o 
  -2   2   2     5618.88     5367.88     92.46 o 
  -1   3   2    13941.96    13498.90    103.48 o 
  -3   4   2    43839.70    48263.41    421.92 o 
   0   4   2    45203.80    49431.30    619.49 o 
  -5   5   2    29369.20    29706.27    377.83 o 
  -2   5   2    18222.84    17379.99    162.87 o 
  -4   6   2     9718.10     9379.93     62.61 o 
  -1   6   2    20414.86    19818.41    138.73 o 
  -6   7   2     9180.06     8930.06     72.65 o 
  -3   7   2    11025.27    10563.83     74.79 o 
   0   7   2     2027.61     1985.94     24.03 o 
  -8   8   2     7752.25     7752.61     93.22 o 
  -5   8   2     8613.63     8390.36     63.54 o 
  -2   8   2     7640.77     7401.24     58.99 o 
  -7   9   2     2632.03     2707.02     27.89 o 
  -4   9   2     7451.07     7086.68     89.87 o 
  -1   9   2     5485.07     5485.45     49.42 o 
  -9  10   2     2725.26     2746.37     58.57 o 
  -6  10   2     5407.18     5263.89     46.15 o 
  -3  10   2     3096.62     3140.62     33.45 o 
  -5  11   2     1757.51     1751.94     36.91 o 
  -1   2   3    17495.57    19660.26    133.71 o 
  -2   4   3     2001.38     2068.02     12.97 o 
  -4   5   3     2121.11     1909.26     13.24 o 
  -1   5   3      301.39      336.03      4.27 o 
  -3   6   3     1722.53     1585.19     11.93 o 
  -5   7   3      112.57      117.77      4.43 o 
  -2   7   3       51.40       71.88      3.04 o 
  -7   8   3      139.75      161.35      6.28 o 
  -4   8   3      263.28      276.84      4.85 o 
  -1   8   3      374.70      366.41      8.71 o 
  -6   9   3       53.92       59.04      5.02 o 
  -3   9   3       28.20       36.52      4.68 o 
  -8  10   3      324.53      336.30     10.93 o 
  -5  10   3        0.14        3.76      3.54 o 
  -2  10   3       93.10       82.76      6.16 o 
  -1   1   4    90151.49    92072.48   1404.76 o 
   0   2   4    77293.81    79554.20   1180.43 o 
  -2   3   4    48998.06    52716.59    432.10 o 
  -4   4   4    45241.03    48487.93    613.34 o 
  -1   4   4    26119.96    27680.01    309.18 o 
  -3   5   4    23436.34    23251.61    165.12 o 
   0   5   4    25840.17    26457.63    298.12 o 
  -5   6   4    11653.55    11016.39     81.87 o 
  -2   6   4    22937.88    22372.77    176.42 o 
  -7   7   4    16696.84    15893.84    204.09 o 
  -4   7   4     9924.63     9475.17     68.35 o 
  -1   7   4     6442.51     6348.68     44.08 o 
  -6   8   4     5220.26     5073.21     43.21 o 
  -3   8   4     9664.94     9397.54     76.36 o 
   0   8   4     4059.40     4183.94     53.30 o 
  -8   9   4     3753.00     3695.91     37.28 o 
  -5   9   4     7075.25     6796.43     54.62 o 
  -2   9   4     7214.79     7160.40     62.52 o 
  -7  10   4     3170.31     3179.42     32.76 o 
  -4  10   4     2207.86     2335.08     25.14 o 
  -1   3   5    19043.52    21192.17    154.28 o 
  -3   4   5      172.55      207.26      3.31 o 
  -2   5   5      751.30      748.50      6.83 o 
  -4   6   5       78.79       79.32      3.37 o 
  -1   6   5       42.53       44.68      3.29 o 
  -6   7   5     1249.83     1181.27     14.31 o 
  -3   7   5       44.01       46.29      3.43 o 
  -5   8   5        8.44       16.26      2.94 o 
  -2   8   5     1214.28     1182.32     11.90 o 
  -7   9   5        1.98        3.45      3.41 o 
  -4   9   5       37.32       35.18      4.43 o 
  -1   9   5       30.92       36.48      5.41 o 
  -6  10   5        6.82       10.24      4.42 o 
  -3  10   5      110.79      102.79      7.74 o 
   0   0   6      831.09      939.72     12.12 o 
  -1   2   6    72703.20    78720.48    761.02 o 
  -3   3   6    51042.74    56574.29    682.24 o 
   0   3   6    33357.82    34738.87    395.86 o 
  -2   4   6    33157.52    35632.00    281.49 o 
  -4   5   6    15604.05    14983.38     99.97 o 
  -1   5   6    20494.83    19499.34    152.47 o 
  -6   6   6    17447.79    16597.89    197.11 o 
  -3   6   6    27166.16    26797.36    219.94 o 
   0   6   6     9678.47     9441.21    100.38 o 
  -5   7   6     8149.66     7885.41     55.94 o 
  -2   7   6    13446.58    12940.81     98.62 o 
  -7   8   6     9160.51     8934.72     82.01 o 
  -4   8   6     8975.89     8643.14     71.95 o 
  -1   8   6     7193.24     7033.41     51.64 o 
  -9   9   6     1417.50     1416.13     30.68 o 
  -6   9   6     4831.76     4682.10     40.84 o 
  -3   9   6     5385.48     5444.06     44.80 o 
   0   9   6     1515.06     1669.38     33.19 o 
  -8  10   6     2573.82     2593.94     30.29 o 
  -5  10   6     3360.88     3410.26     34.83 o 
  -2  10   6     3809.36     3944.82     40.47 o 
  -2   3   7     2945.58     3162.85     17.29 o 
  -1   4   7      333.20      341.86      4.75 o 
  -3   5   7      417.07      435.96      4.88 o 
  -5   6   7     1062.14     1021.53      8.93 o 
  -2   6   7     1643.43     1550.68     13.61 o 
  -4   7   7      348.78      329.66      6.56 o 
  -1   7   7       65.91       68.04      3.93 o 
  -6   8   7        1.64        5.25      2.15 o 
  -3   8   7      589.97      598.14      8.49 o 
  -8   9   7       61.09       60.73      6.04 o 
  -5   9   7      113.03      120.05      6.22 o 
  -2   9   7       34.82       36.69      4.28 o 
  -7  10   7       79.00       71.07      6.71 o 
  -4  10   7       37.10       35.81      5.44 o 
   0   1   8     9552.37     8510.36    195.91 o 
  -2   2   8    78706.88    85834.86   1329.14 o 
  -1   3   8    43358.86    47067.09    407.17 o 
  -3   4   8    13591.97    13259.35    174.79 o 
   0   4   8     6799.64     6445.02     58.70 o 
  -5   5   8     6086.37     5713.02     61.93 o 
  -2   5   8    22573.82    22876.38    171.14 o 
  -4   6   8    13307.67    12942.06     95.56 o 
  -1   6   8     6820.97     6739.58     49.93 o 
  -6   7   8     9660.01     9231.61     78.25 o 
  -3   7   8    12566.75    12199.74    104.17 o 
   0   7   8    10564.19    10479.45    119.02 o 
  -8   8   8     3069.37     2992.25     45.98 o 
  -5   8   8     4374.15     4162.60     32.88 o 
  -2   8   8     6429.52     6485.44     49.99 o 
  -7   9   8     5247.63     5079.21     48.69 o 
  -4   9   8     2903.87     3018.40     30.91 o 
  -1   9   8     2480.39     2626.30     27.93 o 
  -6  10   8     2400.84     2418.41     33.23 o 
  -3  10   8     2873.28     2985.43     31.47 o 
  -1   2   9      348.67      310.73      2.84 o 
  -2   4   9        7.56       16.40      1.64 o 
  -4   5   9     1471.32     1397.27      9.55 o 
  -1   5   9       70.46       55.77      2.70 o 
  -3   6   9      181.65      185.20      4.60 o 
  -5   7   9       54.86       58.10      3.78 o 
  -2   7   9      128.37      121.78      4.60 o 
  -7   8   9        2.67        7.66      3.38 o 
  -4   8   9      186.68      213.90      6.53 o 
  -1   8   9      101.36      114.76      5.12 o 
  -6   9   9      206.37      218.14      8.58 o 
  -3   9   9       76.62       83.08      5.57 o 
  -5  10   9        1.65        6.56      4.04 o 
  -1   1  10    26636.54    28378.46    412.39 o 
   0   2  10    41461.05    46659.42    610.77 o 
  -2   3  10    53180.06    58854.27    543.83 o 
  -4   4  10     5966.10     5525.21     46.82 o 
  -1   4  10    28493.94    29527.24    229.06 o 
  -3   5  10    23520.66    23751.27    208.54 o 
   0   5  10     5366.58     5128.69     49.59 o 
  -5   6  10    15080.10    14584.98    108.08 o 
  -2   6  10    15283.14    14787.57    123.35 o 
  -7   7  10     5208.77     4905.69     63.33 o 
  -4   7  10    13333.79    12854.23    102.04 o 
  -1   7  10    13427.11    13389.95    108.41 o 
  -6   8  10     9361.47     8762.89     86.31 o 
  -3   8  10     6521.15     6434.49     51.48 o 
   0   8  10     4648.51     4677.06     59.51 o 
  -8   9  10     2881.30     2822.63     55.23 o 
  -5   9  10     2596.48     2657.22     29.27 o 
  -2   9  10     2962.65     3019.59     36.03 o 
  -7  10  10     3564.02     3433.92     59.37 o 
  -4  10  10     3763.33     3871.04     41.62 o 
  -1   3  11     4463.85     4503.49     28.07 o 
  -3   4  11      177.10      183.22      3.12 o 
  -2   5  11       41.78       55.66      4.31 o 
  -4   6  11      158.18      154.11      3.06 o 
  -1   6  11       23.14       27.58      3.27 o 
  -6   7  11      235.10      241.91      7.40 o 
  -3   7  11       37.28       36.75      3.54 o 
  -5   8  11       93.10       92.49      4.58 o 
  -2   8  11      312.97      319.01      7.43 o 
  -7   9  11        0.46        2.72      3.87 o 
  -4   9  11        3.83        8.25      3.63 o 
  -1   9  11       29.43       30.45      4.71 o 
  -6  10  11      101.95      105.52      9.66 o 
  -3  10  11       30.72       39.58      9.77 o 
   0   0  12    28379.46    29898.04    600.29 o 
  -1   2  12    25630.82    27975.87    257.02 o 
  -3   3  12    13814.96    13247.87    142.02 o 
   0   3  12    23329.25    24158.94    396.54 o 
  -2   4  12    24951.17    25370.20    285.78 o 
  -4   5  12     9019.82     9042.25     59.12 o 
  -1   5  12     6903.37     6744.97     47.59 o 
  -6   6  12     5511.52     4911.50    140.23 o 
  -3   6  12     9699.88     9492.20     67.14 o 
   0   6  12     9960.34    10304.55    111.58 o 
  -5   7  12    11617.61    11165.94     88.95 o 
  -2   7  12     7455.99     7474.59     60.82 o 
  -7   8  12     2724.83     2647.42     58.51 o 
  -4   8  12     2983.38     3042.56     30.68 o 
  -1   8  12     4152.91     4320.66     36.07 o 
  -6   9  12     3616.89     3610.93     45.68 o 
  -3   9  12     2964.15     3003.38     29.52 o 
  -5  10  12     2187.48     2332.64     45.18 o 
  -2   3  13     2224.09     2178.31     17.04 o 
  -1   4  13     1141.61     1128.52      8.42 o 
  -3   5  13      705.52      712.54      7.22 o 
  -5   6  13      271.29      246.30      6.12 o 
  -2   6  13      854.23      814.63      9.33 o 
  -4   7  13      258.55      267.88      5.39 o 
  -1   7  13      126.54      124.36      4.74 o 
  -6   8  13       73.50       63.67      5.47 o 
  -3   8  13      139.34      149.11      7.42 o 
  -8   9  13        2.10        1.80      6.28 o 
  -5   9  13        0.55        4.35      3.60 o 
  -2   9  13        2.83        1.99      3.25 o 
   0   1  14    29521.35    30215.18    378.61 o 
  -2   2  14     9336.32     8574.97     95.67 o 
  -1   3  14    19919.07    19699.63    188.10 o 
  -3   4  14    16677.45    15767.87    134.58 o 
   0   4  14    12571.29    12265.06    129.97 o 
  -5   5  14    10010.02    10029.21    108.08 o 
  -2   5  14    10460.25     9823.54     69.11 o 
  -4   6  14    11772.75    11403.62     96.93 o 
  -1   6  14    10913.63    10884.40     77.11 o 
  -6   7  14     5279.23     5016.77     47.54 o 
  -3   7  14     4632.18     4525.43     36.76 o 
   0   7  14     4384.65     4725.30     61.00 o 
  -8   8  14     2609.14     2597.70     54.93 o 
  -5   8  14     6376.15     6266.23     79.73 o 
  -2   8  14     4284.12     4264.24     39.69 o 
  -7   9  14     2392.97     2461.72     36.76 o 
  -4   9  14     3094.85     3227.32     38.78 o 
  -1   2  15      581.24      534.67      6.53 o 
  -2   4  15      533.39      506.71      8.54 o 
  -4   5  15      260.20      298.18      7.15 o 
  -1   5  15       18.87       22.10      2.69 o 
  -3   6  15     1277.16     1153.95     20.30 o 
  -5   7  15      251.64      217.99      8.24 o 
  -2   7  15      199.04      204.54      7.06 o 
  -7   8  15       29.76       24.71      6.85 o 
  -4   8  15      115.80      135.48      8.39 o 
  -1   8  15        8.18        6.58      3.57 o 
  -6   9  15       39.89       39.78      8.54 o 
  -3   9  15       34.14       29.01      6.62 o 
  -1   1  16    29103.92    31526.04    355.70 o 
   0   2  16    23410.92    23965.50    332.52 o 
  -2   3  16    10244.75    10277.57     82.34 o 
  -4   4  16    19366.30    19254.98    259.19 o 
  -1   4  16    11417.99    11372.47     80.00 o 
  -3   5  16    10671.23    10375.91     91.66 o 
   0   5  16    15961.90    16270.96    173.35 o 
  -5   6  16     6627.30     6612.18     64.29 o 
  -2   6  16     6295.68     6274.55     53.10 o 
  -7   7  16     3692.15     3602.19     60.86 o 
  -4   7  16     5220.28     5336.44     49.11 o 
  -1   7  16     3857.15     4065.98     38.68 o 
  -6   8  16     2876.13     2989.03     39.97 o 
  -3   8  16     3162.85     3165.80     49.47 o 
   0   8  16     2325.98     2714.67     72.95 o 
  -5   9  16     4187.80     4329.21     59.19 o 
  -1   3  17        0.76        7.98      2.05 o 
  -3   4  17      445.25      481.73      8.95 o 
  -2   5  17      592.50      591.52     13.58 o 
  -4   6  17        0.54        3.63      3.32 o 
  -1   6  17       56.56       46.67      3.94 o 
  -6   7  17       16.09       20.37      5.94 o 
  -3   7  17       12.94       11.83      3.36 o 
  -5   8  17        2.45        7.11      5.35 o 
  -2   8  17        0.26        1.88      3.62 o 
  -4   9  17        5.96        4.50      6.24 o 
   0   0  18    17279.26    17090.19    320.67 o 
  -1   2  18     9429.47     8763.79     68.51 o 
  -3   3  18     9047.29     8700.17    104.89 o 
   0   3  18     7520.31     7284.62     78.70 o 
  -2   4  18     4433.66     4407.07     41.27 o 
  -4   5  18    10031.68     9767.64     94.29 o 
  -1   5  18    10164.11    10130.34     74.34 o 
  -6   6  18     4268.42     4315.91     58.74 o 
  -3   6  18     4564.94     4613.69     44.00 o 
   0   6  18     4111.77     4028.31     81.07 o 
  -5   7  18     2073.85     2213.35     27.33 o 
  -2   7  18     2480.68     2600.06     27.44 o 
  -7   8  18     2657.39     2722.60     41.16 o 
  -4   8  18     4369.03     4492.87     55.34 o 
  -1   8  18     2149.93     2405.15     58.60 o 
  -2   3  19        1.70        4.87      2.41 o 
  -1   4  19      542.10      553.58     10.63 o 
  -3   5  19      101.99      116.47      6.54 o 
  -5   6  19        0.64        3.98      4.29 o 
  -2   6  19       70.51       54.39      4.55 o 
  -4   7  19       60.71       66.70      7.46 o 
  -1   7  19        3.37        6.64      3.19 o 
  -6   8  19        3.09        5.26      5.39 o 
  -3   8  19        0.08        1.72      4.46 o 
   0   1  20    15440.98    14794.58    148.86 o 
  -2   2  20    15038.10    14552.15    191.18 o 
  -1   3  20     7234.61     6750.82     83.91 o 
  -3   4  20     8484.44     8378.82     80.32 o 
   0   4  20    12275.85    11922.17    156.16 o 
  -5   5  20     8658.28     8486.54    104.99 o 
  -2   5  20     6843.17     6924.23     62.73 o 
  -4   6  20     3762.09     3680.64     40.37 o 
  -1   6  20     4050.88     4030.26     63.41 o 
  -6   7  20     2696.66     2752.38     37.93 o 
  -3   7  20     4351.25     4523.12     53.40 o 
   0   7  20     2481.87     2586.58    106.28 o 
  -5   8  20     2225.62     2310.05     36.93 o 
  -1   2  21       67.70       65.52      2.28 o 
  -2   4  21      273.64      290.56      8.97 o 
  -4   5  21       11.19       14.32      4.44 o 
  -1   5  21       28.51       28.59      3.15 o 
  -3   6  21      460.73      465.30     10.84 o 
  -5   7  21       56.60       48.65      8.16 o 
  -2   7  21       11.67       13.01      5.90 o 
  -1   1  22     7188.45     7115.60     74.70 o 
   0   2  22     3246.75     3145.69     45.13 o 
  -2   3  22     6491.08     6532.21     57.13 o 
  -4   4  22     4787.57     4949.68     65.47 o 
  -1   4  22     6058.36     6117.82     60.27 o 
  -3   5  22     3412.78     3643.55     36.15 o 
   0   5  22     2832.93     2876.08     45.40 o 
  -5   6  22     3147.60     3187.44     33.42 o 
  -2   6  22     3642.36     3916.12     45.28 o 
  -4   7  22     2327.91     2463.46     36.25 o 
  -1   3  23      118.67      122.38      5.46 o 
  -3   4  23      218.05      239.84      7.64 o 
  -2   5  23      188.80      205.65     10.49 o 
  -4   6  23       48.74       35.51      6.08 o 
  -1   6  23       31.67       24.25      7.22 o 
  -3   7  23       52.11       43.56      8.06 o 
   0   0  24     6646.83     5990.66     87.96 o 
  -1   2  24     5265.75     4815.45     66.42 o 
  -3   3  24     5556.36     5449.28     66.55 o 
   0   3  24     4988.38     4639.38    103.96 o 
  -2   4  24     5647.47     5432.28     56.87 o 
  -4   5  24     2342.60     2345.28     26.78 o 
  -1   5  24     2639.63     2691.85     36.66 o 
  -3   6  24     2588.38     2647.74     32.28 o 
  -2   3  25      184.10      191.28      6.84 o 
  -1   4  25       91.96       99.46      5.47 o 
  -3   5  25        0.05        0.50      3.72 o 
   0   1  26     3830.63     3706.95     54.06 o 
  -2   2  26     3592.83     3675.86     46.62 o 
  -1   3  26     5125.67     5141.38     63.77 o 
  -3   4  26     3532.39     3588.59     41.54 o 
   0   4  26     1847.98     2024.01     47.10 o 
  -2   5  26     2870.50     2977.92     36.90 o 
  -1   2  27       25.23       20.85      4.13 o 
  -2   4  27       21.34       19.23      5.23 o 
  -1   1  28     1992.98     1902.40     41.19 o 
   0   2  28     4038.34     3987.74     66.45 o 
  -2   3  28     2498.59     2503.36     28.28 o 
                                                 
